# Supplementary material for: Sustained-Release Microspheres of Rivoceranib for the Treatment of Subfoveal Choroidal Neovascularization
Source: Pharmaceutics. 2021 Sep 24;13(10):1548. doi: 10.3390/pharmaceutics13101548 (PMC8538988; doi:10.3390/pharmaceutics13101548)
Supplement: Supplementary file 1 [file pharmaceutics-13-01548-s001.zip]

Archive with 1 entries (1 files):
- pharmaceutics-1365781-supplementary.pdf
